# Supplementary material for: Design and Control of a Single-Leg Exoskeleton with Gravity Compensation for Children with Unilateral Cerebral Palsy
Source: Sensors (Basel). 2023 Jul 2;23(13):6103. doi: 10.3390/s23136103 (PMC10346534; doi:10.3390/s23136103)
Supplement: Supplementary file 1 [file sensors-23-06103-s001.zip]

Archive with 1 entries (1 files):
- sensors-2445943-supplementary.mp4
